# Supplementary material for: Synthesis, Antimicrobial Evaluation, and Molecular Docking Analysis of Novel Schiff Bases Derived from Isatoic Anhydride and Salicylaldehyde
Source: Int J Mol Sci. 2026 Jan 11;27(2):742. doi: 10.3390/ijms27020742 (PMC12840646; doi:10.3390/ijms27020742)
Supplement: Supplementary file 1 [file ijms-27-00742-s001.zip]

Archive with 1 entries (1 files):
- ijms-4080252-supplementary.pdf
